# Supplementary material for: Brain–Immune Interactions as the Basis of Gulf War Illness: Clinical Assessment and Deployment Profile of 1990–1991 Gulf War Veterans in the Gulf War Illness Consortium (GWIC) Multisite Case-Control Study
Source: Brain Sci. 2021 Aug 26;11(9):1132. doi: 10.3390/brainsci11091132 (PMC8467437; doi:10.3390/brainsci11091132)
Supplement: Supplementary file 1 [file brainsci-11-01132-s001.zip]

Archive with 1 entries (1 files):
- brainsci-1325041-supplementary.pdf
